# Supplementary material for: Model-driven survival prediction after congenital heart surgery
Source: Interdiscip Cardiovasc Thorac Surg. 2023 Jun 5;37(3):ivad089. doi: 10.1093/icvts/ivad089 (PMC10493173; doi:10.1093/icvts/ivad089)
Supplement: ivad089_Supplementary_Data [file ivad089_supplementary_data.zip]

Archive with 6 entries (6 files):
- ICVTS_Supplementary_figures_1to3.docx
- ICVTS_Supplementary_figures_1to3.pdf
- ICVTS_Supplementary_material.docx
- ICVTS_Supplementary_material.pdf
- ICVTS_Supplementary_tables_1to3.docx
- ICVTS_Supplementary_tables_1to3.pdf
